# Supplementary material for: The Facial Expressive Action Stimulus Test. A test battery for the assessment of face memory, face and object perception, configuration processing, and facial expression recognition
Source: Front Psychol. 2015 Oct 29;6:1609. doi: 10.3389/fpsyg.2015.01609 (PMC4624856; doi:10.3389/fpsyg.2015.01609)
Supplement: Supplementary file 1 [file DataSheet1.ZIP]

Archive with 2 entries (2 files):
- FEAST_2015_frontiersinpsychology_dataset (1)/FEAST_2015_frontiersinpsychology_dataset (1).csv
- FEAST_2015_frontiersinpsychology_dataset (1)/FEAST_2015_frontiersinpsychology_dataset.sav
