# Supplementary material for: The Facial Expressive Action Stimulus Test. A test battery for the assessment of face memory, face and object perception, configuration processing, and facial expression recognition
Source: Front Psychol. 2015 Oct 29;6:1609. doi: 10.3389/fpsyg.2015.01609 (PMC4624856; doi:10.3389/fpsyg.2015.01609)
Supplement: Supplementary file 1 [file DataSheet1.ZIP › FEAST_2015_frontiersinpsychology_dataset (1)/FEAST_2015_frontiersinpsychology_dataset (1).csv]

PPN;Gender;Age;FaMe_N_Prop;FaMe_N_RT;FaMe_E_Tot_Prop;FaMe_E_Tot_RT;FaMe_E_Fea_Prop;FaMe_E_Hap_Prop;FaMe_E_Sad_Prop;FaMe_E_Fea_RT;FaMe_E_Hap_RT;FaMe_E_Sad_RT;Faces_Upr_Prop;Faces_Inv_Prop;Shoes_Upr_Prop;Shoes_Inv_Prop;Faces_Upr_RT;Faces_Inv_RT;Shoes_Upr_RT;Shoes_Inv_RT;FaceParts_Upr_Prop;FaceParts_Inv_Prop;HouseParts_Upr_Prop;HouseParts_Inv_Prop;FaceParts_Upr_RT;FaceParts_Inv_RT;HouseParts_Upr_RT;…
1;M;60;0	58;3276	59;0	77;2260	86;0	69;0	81;0	81;2461	55;2338	77;2013	15;0	77;0	89;0	86;0	8;1446	51;1312	58;1366	98;1205	8;0	63;0	58;0	69;0	64;1497	08;1629	81;1355	14;1478	78;0	75;2704	24;0	7;0	5;1;0	9;0	5;0	9;3243	43;2565	4;2729	9;2769	78;2693	8;2273	78;0	83;2600	25;0	92;0	75;0	83;2526	77;2714	44;2578	3;29;37;11;13;13;49;57;55;51;40;37;44;41;45;7;9;5;10;5;9;60;22;18;20
2;M;33;0	7;2351	91;0	75;2200	94;0	63;1;0	63;2111	1;2319	19;2101	6;0	98;0	84;0	83;0	88;1470	11;1153	48;1215	64;1014	27;0	61;0	56;0	72;0	69;1233	1;942	69;1313	46;1044	09;0	82;1937	96;1;0	6;0	9;0	8;0	7;0	9;1910	2;2273;1390	78;1818;2037;2322	22;0	97;1480	09;0	96;1;0	96;1210	35;1680	25;1540	96;35;36;10;16;10;63;54;53;56;39;36;46;44;49;10;8;6;9;7;9;70;23;24;23
3;M;54;0	86;2106	6;0	94;1859	2;0	94;1;0	88;1886	73;1857	38;1831	79;0	89;0	86;0	94;0	91;836	93;879	38;954	93;941	45;0	55;0	56;0	61;0	63;1252	51;1326	33;1170	77;1328	6;0	8;2657	52;0	9;0	5;1;0	7;0	8;0	9;2686	33;3028	8;1749	7;2895	29;2858	75;3067	33;0	94;1852	4;0	96;0	88;1;1602	83;2142	48;1837	75;43;45;15;16;14;57;55;60;58;35;36;39;40;48;9;7;5;10;8;9;68;23;21;24
4;F;53;0	7;1874	43;0	85;1819	73;0	94;0	88;0	75;1980	87;1804	43;1636	17;0	95;0	84;0	92;0	86;960	89;1071	35;1129	76;1162	07;0	48;0	59;0	77;0	66;1387	06;1408	13;1448	92;1524	88;0	68;2931	39;0	6;0	5;0	9;0	8;0	5;0	8;3367	5;3306	6;2275	22;2749;3292;3065;0	83;2599	67;0	92;0	75;0	83;2634	14;2793	83;2387;35;41;15;14;12;61;54;59;55;31;38;49;42;41;6;8;5;9;5;8;60;22;18;20
5;M;51;0	86;3041	72;0	81;2384	85;0	81;0	88;0	75;2555	54;2417	57;2161	75;0	89;0	83;0	89;0	86;1358	18;1464	28;1390	82;1359	53;0	66;0	53;0	53;0	55;1612	19;1621	94;1375	59;1503	69;0	63;3070	92;0	7;0	4;0	8;0	9;0	4;0	6;3191	71;4376	75;2107	5;2995	22;3408	5;3232	5;0	85;2660	56;0	96;0	71;0	88;2165	83;3070	47;2870	57;43;39;13;14;12;57;53;57;55;42;34;34;35;38;7;9;4;8;4;6;61;23;17;21
6;F;51;0	76;2177	95;0	79;2082	03;0	75;0	81;0	81;1613	08;2286	38;2310	54;0	94;0	92;0	95;0	95;1173	42;1200	32;1174	79;1038	08;0	72;0	66;0	78;0	8;1422	2;1139	21;1305	7;1179	1;0	85;2141	94;1;0	7;0	9;0	9;0	7;0	9;2239	1;2656	71;1680;1938	89;2336;2147	67;0	92;1702	85;0	96;0	83;0	96;1660	74;1839	55;1626	09;38;38;12;13;13;60;59;61;61;46;42;50;51;51;10;9;7;9;7;9;66;23;20;23
7;M;21;0	82;2050	46;0	73;2413	17;0	69;0	88;0	63;2507	64;2600	79;2046	6;0	98;0	88;0	92;0	88;1022	94;936	32;961	68;939	29;0	77;0	66;0	73;0	72;1033	47;1089	26;1072	72;920	37;0	65;2741	13;0	6;0	4;0	7;0	9;0	6;0	7;2550	67;3491	25;2267;3238	56;2716	33;2331	57;0	9;2178	86;0	96;0	79;0	96;1843	22;2383	05;2345	83;41;35;11;14;10;63;56;59;56;49;42;47;46;39;6;9;4;7;6;7;65;23;19;23
8;M;22;0	76;2511	82;0	71;2586;0	75;0	75;0	63;2573	33;2617	67;2563	2;0	89;0	78;0	88;0	73;1017	16;982	4;901	02;699	47;0	69;0	64;0	75;0	7;1047	02;934	85;1062	83;951	58;0	8;2506	23;1;0	6;0	9;0	7;0	7;0	9;2643	6;3226;1858	89;2390	29;2550	29;2577;0	97;1703	54;1;0	92;1;1352	13;2115	36;1677	46;38;34;12;12;10;57;50;56;47;44;41;48;45;48;10;7;6;9;7;9;70;24;22;24
9;M;47;0	76;2525;0	71;2412	79;0	75;0	63;0	75;2376	25;2245	8;2588	5;0	89;0	88;0	92;0	98;1261	32;1373	04;1209	46;1267	25;0	58;0	61;0	8;0	66;1265	95;1129	41;1262	65;1191	83;0	77;2986	48;0	9;0	6;0	8;0	8;0	9;0	6;3289	78;2929	17;2386	5;2969;3045	89;3323;0	75;2919	7;0	83;0	71;0	71;2584	5;2835	53;3398	24;38;34;12;10;12;57;56;59;63;37;39;51;42;46;9;8;6;8;9;6;54;20;17;17
10;F;21;0	92;1869	89;0	98;1232	53;1;1;0	94;1344	75;1236	25;1108	87;0	91;0	91;0	94;0	89;953	88;914	03;856	18;907	49;0	78;0	7;0	69;0	78;1255	1;1119	53;990	86;1010	42;0	83;1591	92;0	8;0	6;0	9;1;0	7;1;1566	13;1699	33;1164	56;1533	5;2248	14;1531	8;0	93;1383	55;0	96;0	83;1;1150	48;1605	2;1422	21;46;47;16;16;15;58;58;60;57;50;45;44;50;50;8;10;6;9;7;10;67;23;20;24
11;M;50;0	94;2082	23;0	9;1965	21;0	88;0	88;0	94;2110	71;1708	71;2068	8;1;0	81;0	88;0	77;1073	27;1085	9;1058	29;914	98;0	7;0	7;0	91;0	84;1452	09;1620	33;1620	81;1694	02;0	75;2831	38;0	9;0	5;0	9;0	7;0	7;0	8;2456	11;3640	8;2776	78;2723	43;2792	43;2937	63;0	82;2247	59;0	75;0	83;0	88;2076	39;2317	75;2327	52;47;43;14;14;15;64;52;56;49;45;45;58;54;45;9;7;5;9;7;8;59;18;20;21
12;F;21;0	74;1573	16;0	81;2166	49;0	81;0	88;0	75;2436;2272	86;1750	42;0	95;0	98;0	89;0	92;874	3;795	14;721	79;685	42;0	77;0	72;0	88;0	91;1202	59;1139	3;1005	46;987	33;0	82;1671	47;1;0	5;1;0	8;0	7;0	9;1523	9;1766;1783	9;1980	5;1550	57;1477	33;0	97;1441	3;1;0	92;1;1233	21;1692	18;1419	42;37;39;13;14;12;61;63;57;59;49;46;56;58;49;10;8;5;10;7;9;70;24;22;24
13;F;39;0	8;2015	65;0	77;1036	22;0	94;0	75;0	63;1059	8;1079	58;948	8;0	72;0	69;0	64;0	8;671	2;669	98;798	78;604	9;0	5;0	53;0	59;0	41;590	84;578	5;688	47;577	12;0	72;1132	3;0	7;0	5;0	9;0	6;0	8;0	8;1102	29;1504	4;987	22;952	5;1275	75;1080	63;0	94;1155;1;0	92;0	92;1021	83;1207	45;1247	82;40;37;15;12;10;46;44;41;51;32;34;38;26;43;7;6;5;9;8;8;68;24;22;22
14;M;51;0	88;1925	68;0	79;1778	16;0	88;0	75;0	75;1527	14;2115	75;1733	42;0	94;0	84;0	91;0	89;1098	48;1061	09;1137	36;1083	75;0	75;0	45;0	67;0	78;1328	25;1211	62;1234	56;1109	48;0	63;3113	16;0	7;0	3;0	9;0	8;0	4;0	7;3177;3520	67;3141	56;2584;4419	75;2696	29;0	93;2055	51;1;0	79;1;1846	63;2151	47;2188	42;44;38;14;12;12;60;54;58;57;48;29;43;50;38;7;8;3;9;4;7;67;24;19;24
15;M;21;0	94;1464	32;0	9;1709	65;0	94;0	94;0	81;1562	13;1982	67;1564	85;0	97;0	91;0	84;0	92;805	29;893	71;935	87;804	98;0	69;0	7;0	72;0	84;930	14;1072	67;961	39;1053	48;0	88;1958	36;0	9;0	7;1;0	9;0	8;1;2344	67;2290	57;1520	9;2117	33;1880	38;1734	9;0	94;1236	94;1;0	83;1;1091	88;1308	25;1322	58;47;43;15;15;13;62;58;54;59;44;45;46;54;53;9;9;7;10;8;10;68;24;20;24
16;M;19;0	46;3086	17;0	65;2544	52;0	69;0	56;0	69;2525	55;2601	78;2516	64;0	91;0	91;0	91;0	91;1304	19;1383	86;1177	22;1143	16;0	78;0	66;0	81;0	86;1575	12;1313	74;1339	9;1232	13;0	85;2408	45;0	9;0	5;1;0	8;1;0	9;1897	78;2791	8;2040	3;2684;3040	1;2168	44;0	88;2220	79;0	96;0	71;0	96;1816	13;2801	88;2195	96;23;31;11;9;11;58;58;58;58;50;42;52;55;51;9;8;5;10;10;9;63;23;17;23
17;M;53;0	9;2079	62;0	85;1810	76;0	75;0	94;0	88;1666	67;1907	6;1830	5;0	97;0	98;0	97;1;1152	37;1185	79;1129	44;1211	97;0	75;0	73;0	86;0	91;1273	67;1435	36;1356	05;1245	67;0	72;2516	56;0	7;0	5;1;0	7;0	5;0	9;2803	86;3061;1773	9;3420	29;2325	4;2219	11;0	92;1688	62;1;0	75;1;1364	33;1838	11;1900	79;45;41;12;15;14;62;63;62;64;48;47;55;58;43;7;7;5;10;5;9;66;24;18;24
18;F;50;0	8;2732	72;0	85;2221	56;0	81;0	88;0	88;2211;2236	57;2216	36;0	97;0	88;0	88;0	94;1129	45;955	77;981	68;964	72;0	55;0	67;0	77;0	67;963	66;931	86;1119	47;1017	14;0	7;3055	79;0	8;0	3;1;0	9;0	5;0	7;3309	5;3610;2659;3278	67;2694;3067;0	89;2612	89;0	88;0	79;1;2666	29;2693	68;2502	21;40;41;13;14;14;62;56;56;60;35;43;49;43;42;8;9;3;10;5;7;64;21;19;24
19;F;20;0	82;2260	9;0	75;1900	25;0	63;0	94;0	69;1969	1;1957	53;1759	55;0	8;0	98;0	88;0	86;787	78;745	33;591	41;781	55;0	77;0	52;0	8;0	72;1133	24;1054	73;1253	82;1111	41;0	83;1080	46;1;0	7;1;0	7;0	9;0	7;1019	8;1076;1075	6;1120	14;1056	67;1169	43;0	85;798	16;0	92;0	75;0	88;680	23;875	11;855	76;41;36;10;15;11;51;63;56;55;49;33;51;46;50;10;7;7;10;9;7;61;22;18;21
20;F;53;0	94;1403	68;0	85;1359	05;0	81;0	88;0	88;1322	38;1346	21;1405	93;0	92;0	95;0	89;0	94;1078	12;1034	05;898	86;825	05;0	67;0	56;0	67;0	77;806	53;1203	25;985	05;1020	14;0	87;1885	08;0	9;0	8;0	9;0	9;0	7;1;1961	89;2063;1470	22;1809	78;2146	43;1931	8;0	94;1687	03;1;0	88;0	96;1393	63;1901	95;1796	96;47;41;13;14;14;59;61;57;60;43;36;43;49;52;9;9;8;9;7;10;68;24;21;23
21;M;59;0	82;1380	37;0	83;1732	03;0	88;0	81;0	81;1945	21;1574	85;1659	62;0	81;0	69;0	69;0	7;985	52;1068	02;837	3;894	44;0	66;0	44;0	7;0	61;1154	14;719	64;1086	33;1167	62;0	87;1925	29;0	9;0	8;1;1;0	6;0	9;1864	44;1897;1716	1;2008	1;2447	83;1803	33;0	83;1766	37;0	92;0	71;0	88;1635	68;1832	06;1850	1;41;40;14;13;13;52;44;44;45;42;28;45;39;52;9;10;8;10;6;9;60;22;17;21
22;F;59;0	88;2187	32;0	96;1646	85;0	88;1;1;1686	86;1464	5;1794	19;0	89;0	86;0	78;0	83;1156;1190	87;1356	76;1317	77;0	52;0	63;0	61;0	75;1702	39;1302	15;1549	03;1574	6;0	83;2234	9;0	8;0	6;1;1;0	8;0	8;2837	63;2368	5;1820	4;2097	5;2025	25;2431	5;0	86;2441	42;1;0	71;0	88;2061	96;2787;2595	33;44;46;14;16;16;57;55;50;53;33;40;39;48;50;8;10;6;10;8;8;62;24;17;21
23;F;62;0	88;2884	45;0	71;2737	76;0	75;0	69;0	69;2332	42;2764	36;3153	36;0	73;0	63;0	84;0	86;1954	32;1513	8;1663	48;1381	58;0	56;0	63;0	53;0	7;1519	94;1468	28;1506	85;1541	49;0	68;2663	07;0	7;0	4;1;0	7;0	5;0	8;2996;2797	75;2507	4;2660	57;2297;2730;0	79;2336	32;0	67;0	75;0	96;2169	31;2621	78;2229	09;44;34;12;11;11;47;40;54;55;36;40;34;45;41;7;7;4;10;5;8;57;16;18;23
24;F;21;0	94;1729	62;0	92;1841	95;1;0	94;0	81;2084	5;1793	6;1599	23;0	92;0	92;0	91;1;1180	2;1227	86;1069	02;1191	59;0	86;0	81;0	94;0	95;1198	6;1306	15;1197	25;1101	46;0	82;2105	31;0	9;0	7;0	9;0	9;0	9;0	6;2017	56;2665	86;1676	78;1639	33;2680	67;2061	67;1;1382	29;1;1;1;1263	33;1542	67;1340	88;47;44;16;15;13;59;59;58;64;55;52;60;61;49;9;9;7;9;9;6;72;24;24;24
25;F;56;0	72;1955	78;0	75;1982;0	69;0	81;0	75;2315	73;1685	38;1997	42;0	83;0	75;0	86;0	91;857	57;934	4;953	85;911	52;0	63;0	58;0	75;0	66;1066	88;1012	41;1360	29;1111	81;0	62;3218	62;0	3;0	6;1;0	7;0	4;0	7;2783	67;3480;3119	2;3886;2754	75;2920	71;0	88;2323	02;0	96;0	71;0	96;2202	13;2446	53;2352	61;36;36;11;13;12;53;48;55;58;40;37;48;42;37;3;7;6;10;4;7;63;23;17;23
26;M;24;0	62;2530	71;0	75;1493	58;0	69;0	75;0	81;1689	73;1437	58;1379	31;0	89;0	88;0	83;0	86;961	96;702	07;714	47;760	02;0	72;0	59;0	75;0	84;1084	28;1021	92;1054	75;1009	3;0	7;2404	43;0	7;0	3;1;0	9;0	6;0	7;2693;2243;2141;2251	67;2728	67;2479	86;0	93;1637	88;1;0	83;0	96;1325	04;1997	1;1651	96;31;36;11;12;13;57;56;53;55;46;38;48;54;42;7;9;3;10;6;7;67;24;20;23
27;M;49;0	68;2630	47;0	9;1986	23;0	81;0	94;0	94;2156	23;1920	07;1905	07;0	95;0	84;0	73;0	89;999	82;1146	89;1216	28;1085	25;0	67;0	58;0	66;0	77;1486	23;1490	92;1392	74;1459	82;0	92;1891	69;1;0	7;1;1;0	8;1;1755	9;1965	71;1503;2082	2;2049	38;2047	7;0	93;1944	58;0	88;0	92;1;1730;2258	95;1844	17;34;43;13;15;15;61;54;47;57;43;37;42;49;55;10;10;7;10;8;10;67;21;22;24
28;F;54;0	86;2554	7;0	9;2063	09;0	94;0	94;0	81;2103	8;1874	2;2234	08;0	81;0	92;0	89;0	86;985	02;1082	08;1042	6;997	33;0	61;0	56;0	67;0	72;1297	38;1341	94;1231	44;1236	28;0	88;1975	55;1;0	8;1;0	9;0	6;1;2173	6;2548	88;1507	6;1846	56;2238	67;1745;0	9;2173	37;1;0	71;1;1915;2365;2296;43;43;15;15;13;52;59;57;55;39;36;43;46;53;10;9;8;10;6;10;65;24;17;24
29;F;19;0	72;2099	33;0	79;2230	97;0	75;0	81;0	81;2244	17;2261	92;2187	85;0	89;0	95;0	95;0	98;1143	95;1067	89;908	89;949	16;0	81;0	7;0	88;0	84;1245	04;1189	62;1186	59;1196	11;0	63;2780	55;0	6;0	3;0	8;0	8;0	4;0	9;2451	5;3206	33;2249	88;2743	63;3983	25;2828;0	93;2054	03;0	92;0	92;0	96;1704	45;2586	36;1879	22;36;38;12;13;13;57;61;61;63;52;45;56;54;38;6;8;3;8;4;9;67;22;22;23
30;F;18;0	36;3438	83;0	67;2580;0	63;0	69;0	69;3309	9;2269	82;2226	64;0	83;0	86;0	83;0	81;1476	36;1448	65;1342	66;1277	06;0	69;0	53;0	67;0	8;1435	07;1585	18;1500	72;1524	18;0	78;2549	32;0	5;0	6;0	9;1;0	8;0	9;2621;3289;1846	67;2484	7;2520	25;2816	67;0	57;3068	8;0	58;0	58;0	54;2974	36;3195	79;3033	77;18;32;10;11;11;53;55;53;52;44;34;43;51;47;5;10;6;9;8;9;41;14;14;13
31;M;19;0	72;1998	31;0	58;1446	89;0	63;0	5;0	63;1336	6;1612	5;1424	7;0	88;0	69;0	83;0	81;1072	13;735	05;800	98;623	9;0	56;0	48;0	64;0	61;786	08;481	1;999	22;962	44;0	65;2272	46;0	7;0	5;0	8;0	5;0	6;0	8;1893	86;2158	2;2201	38;2516	4;2610	5;2340	25;0	85;2103	1;0	88;0	79;0	88;1755	86;2233	68;2332	19;36;28;10;8;10;56;44;53;52;36;31;41;39;39;7;5;5;8;6;8;61;21;19;21
32;F;55;0	92;2338	78;0	96;1474	96;0	94;0	94;1;1259	47;1531	6;1623	88;0	91;0	88;0	89;0	92;679	6;683	11;666	84;721	69;0	69;0	7;0	72;0	77;1127	77;1214	49;1072	59;1238	65;0	65;2600	36;0	6;0	3;0	9;0	8;0	6;0	7;2672	83;3547	67;2376	22;1990	13;3548	17;2305	43;0	83;2450	52;0	88;0	71;0	92;2561	14;2502	12;2305	05;46;46;15;15;16;58;56;57;59;44;45;46;49;39;6;8;3;9;6;7;60;21;17;22
33;F;51;0	74;2631	84;0	77;2117	3;0	63;0	81;0	88;2298	7;2067	15;2034	29;0	95;0	91;0	91;0	91;1053	39;767	21;787	81;791	53;0	66;0	7;0	75;0	89;1220	07;1343	78;1082	21;1159	07;0	83;2255	3;1;0	6;0	9;0	9;0	7;0	9;2555	9;2492;1599	22;2300	33;2217	29;2404	11;0	92;2219	86;1;0	79;0	96;1827;2395	53;2484	7;37;37;10;13;14;61;58;58;58;42;45;48;57;50;10;9;6;9;7;9;66;24;19;23
34;F;21;0	78;1994	33;0	71;2101	06;0	75;0	69;0	69;2040	17;2405	73;1862	82;0	94;0	89;0	94;1;1095	93;1008	56;969	62;856	09;0	69;0	61;0	78;0	7;1260	82;1323	79;1178	2;1177	22;0	87;1655	48;1;0	5;1;1;0	7;1;1520	1;2176;1215	6;1303	4;2602	43;1659	7;0	97;1365	47;0	96;0	96;1;1230	13;1508	83;1357	79;39;34;12;11;11;60;57;60;64;44;39;50;45;52;10;10;5;10;7;10;70;23;23;24
35;M;19;0	6;1638	33;0	48;1373	43;0	56;0	38;0	5;1274	44;1238	33;1586	13;0	98;0	95;0	97;0	95;963	33;1061	31;942	1;894	31;0	72;0	67;0	89;0	91;1109	78;1009	09;1068	74;977	21;0	77;2281	46;0	8;0	5;0	9;0	7;0	8;0	9;2365	88;2397;1852	33;2032	57;2703	75;2389	56;0	86;1952	73;0	88;0	79;0	92;1831	43;2059	26;1976	5;30;23;9;6;8;63;61;62;61;46;43;57;58;46;8;7;5;9;8;9;62;21;19;22
36;F;54;0	66;1717	24;0	69;2156	15;0	75;0	63;0	69;2087	67;2110;2272	82;0	94;0	88;0	89;0	94;926	53;906	8;1100	91;1046	92;0	59;0	69;0	72;0	72;1476	16;1246	5;1376	83;1303	46;0	67;2871	32;0	5;0	6;0	9;0	8;0	4;0	8;3635	2;3027;2298	67;2824	63;3155	25;2826	13;0	79;2651	32;0	75;0	79;0	83;2201	72;2822	95;2892	9;33;33;12;10;11;60;56;57;60;38;44;46;46;40;5;8;6;9;4;8;57;18;19;20
37;M;56;0	86;2066	91;0	81;2081	03;0	81;0	88;0	75;2025	38;2190	79;2013	25;0	83;0	84;0	83;0	88;1808	57;1483	81;1466	92;1377	13;0	64;0	58;0	8;0	69;1731;1511	62;1519	1;1333	41;0	67;2549	35;0	8;0	4;0	9;0	8;0	4;0	7;2809	25;2286	75;2384	22;2600	13;3095;2244	86;0	89;2242	2;1;0	83;0	83;1919	54;2360	55;2511	05;43;39;13;14;12;53;54;53;56;41;37;51;44;40;8;8;4;9;4;7;64;24;20;20
38;F;25;0	76;1262	74;0	73;2095	06;0	63;0	88;0	69;2126;1947	14;2255	18;0	98;0	7;0	92;0	95;817	76;720	47;701	93;863	44;0	8;0	66;0	77;0	73;1093	76;944	07;998	94;970	77;0	83;1789	54;0	9;0	7;1;0	8;0	7;0	9;2325	56;2149	29;1400	3;1948	13;1785;1268	78;0	96;1405	42;1;0	96;0	92;1339	5;1526	96;1350	27;38;35;10;14;11;63;45;59;61;51;42;49;47;50;9;8;7;10;7;9;69;24;23;22
39;F;52;0	74;1856	95;0	77;1444	89;0	81;0	75;0	75;1536	31;1301	92;1488	83;0	98;0	89;0	88;0	89;1156	27;1218	88;1164	36;1091	07;0	59;0	61;0	77;0	72;1352	84;1228	79;1268	18;1262	78;0	68;2128	17;0	7;0	6;0	8;0	7;0	7;0	6;2527;2377	17;1832	13;1821	14;2555	29;1668	5;0	88;1714	08;0	92;0	83;0	88;1222	05;1815	3;2133	14;37;37;13;12;12;63;57;56;57;38;39;49;46;41;7;7;6;8;7;6;63;22;20;21
40;M;56;0	72;2023;0	88;1810	83;0	81;0	94;0	88;1906	46;1757	47;1779	21;0	91;0	81;0	81;0	88;1332	48;1291	31;1294	21;1240	25;0	64;0	69;0	81;0	86;1535	07;1357	02;1384	38;1331	45;0	8;2325	65;0	9;0	6;1;0	9;0	5;0	9;2986	67;2754;1879	1;2305	67;2122	6;2008;0	9;2190	35;0	96;0	96;0	79;1689	65;2651	3;2238	47;36;42;13;15;14;58;52;52;56;41;44;52;55;48;9;9;6;10;5;9;65;23;23;19
41;F;54;0	72;2531	89;0	56;2371	26;0	56;0	44;0	69;2264	78;2879	29;2135	09;0	75;0	77;0	78;0	84;1453	08;1483	61;1520	96;1376	43;0	67;0	58;0	77;0	81;1451	28;1319	22;1409	29;1427	19;0	67;3371	22;0	7;0	3;0	9;0	6;0	7;0	8;3521	43;4049;3028	44;3979	33;2841;3379	13;0	75;3023	11;0	79;0	63;0	83;2703	21;3041	87;3312	95;36;27;9;7;11;48;49;50;54;43;37;49;52;40;7;6;3;9;7;8;54;19;15;20
42;F;57;0	82;2024	07;0	9;2083	98;0	88;0	88;0	94;2208	43;2241	93;1820	4;0	98;0	92;0	81;0	91;1028	75;998	61;1109	02;996	05;0	56;0	63;0	78;0	75;1272	81;1259	45;1208	92;1274	38;0	77;2627	07;0	8;0	5;1;1;0	6;0	7;2632	75;3046	8;2064	2;2883	9;3127	83;2328	71;0	99;1922	73;1;0	96;1;1400	83;2670	74;1727	79;41;43;14;14;15;63;59;52;58;36;40;50;48;46;8;10;5;10;6;7;71;24;23;24
43;F;22;0	74;2025	92;0	73;1688	66;0	56;0	81;0	81;1780	89;1616	15;1697	31;0	97;0	97;0	98;0	97;909	42;1066	4;1073	48;1119	1;0	8;0	8;0	78;0	86;1022	18;1078	73;965;943	58;0	9;1762	46;0	9;0	8;1;0	9;0	8;1;1912	11;2390	75;1441	7;1983	78;1583	88;1389	6;0	96;1474	26;1;0	92;0	96;1386	88;1574	73;1469	35;37;35;9;13;13;62;62;63;62;51;51;50;55;54;9;9;8;10;8;10;69;24;22;23
44;M;25;0	62;1536	9;0	81;1457	64;0	81;0	81;0	81;1454	15;1428	54;1490	23;0	95;0	81;0	94;0	88;728	18;674	56;703	57;664	66;0	63;0	58;0	72;0	7;1281	33;1126	46;1110	54;944;0	85;1678	51;0	9;0	7;0	9;1;0	7;0	9;1702;1736	14;1534	11;1582	7;1757	71;1799	44;0	94;1108	96;1;0	83;1;965	96;1291	7;1099	67;31;39;13;13;13;61;52;60;56;40;37;46;45;51;9;10;7;9;7;9;68;24;20;24
45;F;18;0	88;1954	23;0	96;1676	07;0	94;0	94;1;1661	53;1883	4;1495	31;0	97;0	92;0	94;0	95;993	24;1089	68;989	28;1012	44;0	7;0	61;0	83;0	81;1281	18;1418	97;1190	89;1235	75;0	82;1600	18;1;0	6;0	9;0	8;0	7;0	9;1498	9;2734	17;1473	33;1407;1509	14;1326	11;0	94;1345	34;1;0	92;0	92;1120	75;1482	32;1453	36;44;46;15;15;16;62;59;60;61;45;39;53;52;49;10;8;6;9;7;9;68;24;22;22
46;F;58;0	56;2667	18;0	42;2813	95;0	31;0	44;0	5;2562	8;2977	57;2827	75;0	69;0	73;0	75;0	67;1270;1400	96;1213	81;1396	47; ; ; ; ;999;999;999;999;0	5;3784	5;0	5;0	4;0	6;0	6;0	4;0	5;3819	8;3970	17;4181	25;3083;3693	25;4123	8;0	67;2627	92;0	83;0	42;0	75;2195;2948	8;2930	67;28;20;5;7;8;44;47;48;43;999;999;999;999;30;5;6;4;6;4;5;48;20;10;18
47;F;34;0	68;2613	88;0	67;1750	88;0	63;0	69;0	69;1538	5;1720	36;1974	45;0	8;0	81;0	75;0	83;973	24;874	98;1220	48;1004	49;0	59;0	58;0	61;0	64;984	87;1073	19;1074	23;963	54;0	53;3355	09;0	5;0	5;0	9;0	6;0	1;0	6;3872	6;3298;3826	8;3366	44;2056;2787	33;0	86;2613	56;0	96;0	63;1;2083	13;3248	67;2724	96;34;32;10;11;11;51;52;48;53;38;37;39;41;32;5;6;5;9;1;6;62;23;15;24
48;F;25;0	72;2363	58;0	71;1143	91;0	69;0	69;0	75;1082	09;1332	91;1027	33;0	89;0	94;0	88;0	92;742	6;797	35;770	63;711	07;0	64;0	64;0	78;0	77;901	9;977	71;819	54;781	94;0	82;1094	92;1;0	9;1;0	8;0	5;0	7;1210	3;1082	38;1134;925;1085	4;1143	71;0	88;935	03;1;0	67;0	96;915	29;1016	69;898	83;36;34;11;11;12;57;60;56;59;41;41;50;49;49;10;8;9;10;5;7;63;24;16;23
49;F;34;0	78;2190	72;0	9;1841	58;0	94;0	81;0	94;1966	2;1815	08;1739	93;0	98;0	94;0	95;0	97;1116	94;1175	85;1075	52;1041	1;0	73;0	75;0	78;0	8;1280	4;1239	13;1295	58;1272	53;0	83;2316	04;1;0	6;1;1;0	5;0	9;2579	5;2217	6;2570	67;2046	1;2702;2048	44;0	96;1669	74;1;0	88;1;1179	88;2141	1;1747	17;39;43;15;13;15;63;60;61;62;47;48;50;51;50;10;10;6;10;5;9;69;24;21;24
50;F;41;0	78;2528	77;0	79;2152	42;0	88;0	69;0	81;2251	14;1983	27;2189	23;0	92;0	84;0	89;0	94;1182	59;1001	46;981	88;841	25;0	63;0	56;0	83;0	77;1263	18;1452	39;1249	81;1076	98;0	7;2657	14;0	7;0	4;1;0	7;0	6;0	8;2725	43;2390	57;2821;2649	2;3025	83;2482	13;0	86;2825	39;0	83;0	88;0	88;2908	25;2911	19;2660	67;39;38;14;11;13;59;54;57;60;40;36;53;49;42;7;7;4;10;6;8;62;20;21;21
51;F;35;0	86;1890	05;0	98;2048	3;1;0	94;1;2308	13;1861;1964	06;0	98;0	95;0	91;0	97;975	44;866	79;767	21;943	98;0	67;0	72;0	81;0	77;1120	12;1037	63;1016	98;977	24;0	77;1253	59;0	9;0	6;0	9;0	8;0	5;0	9;1146	67;1326	88;1298	5;1131	44;1278	6;1373	67;0	94;1199	38;1;0	83;1;1117	88;1438	9;1081	29;43;47;16;15;16;63;61;58;62;43;46;52;49;46;9;8;6;9;5;9;68;24;20;24
52;M;25;1;1220;0	96;869	24;0	94;1;0	94;884	2;864	69;859	13;0	92;0	86;0	97;0	92;810	19;863	07;795	35;734	81;0	72;0	61;0	84;0	83;941	57;992	92;1014	63;1034	72;0	9;1677	91;1;0	7;1;0	9;0	8;1;1787	1;1476;2052;1318	7;2047	5;1552	1;0	99;1273	38;1;0	96;1;1047	13;1519	22;1264	04;50;46;15;16;15;59;55;62;59;46;39;54;53;54;10;9;7;10;8;10;71;24;23;24
53;M;31;0	86;1615	67;0	83;2016	88;0	75;0	81;0	94;1883	42;1757	77;2348	2;0	94;0	88;0	91;0	94;1077	97;1048	54;943	24;958	63;0	69;0	72;0	67;0	77;1184	68;1202	17;1238	51;1181	35;0	77;2562	04;0	9;0	5;1;0	7;0	7;0	8;2777	78;2270	57;2623	2;1939	1;3432	71;2553;0	92;1681	32;1;0	83;0	92;1486	38;1960	25;1640	41;43;40;12;13;15;60;56;58;60;44;46;43;49;46;9;7;5;10;7;8;66;24;20;22
54;M;30;0	98;1270	51;0	94;1076	44;0	94;0	88;1;1032	67;1099	79;1097	06;0	98;0	97;0	94;0	95;906	51;777	76;853	15;821	11;0	66;0	52;0	8;0	83;1134	71;1023	3;1092	08;949	66;0	87;1614	29;0	9;0	5;1;0	9;0	9;1;1565	56;1479	67;1673;1559	4;1655	22;1768;0	97;1250	69;0	96;1;0	96;1013	3;1425	63;1305	52;49;45;15;14;16;63;62;60;61;42;33;51;53;52;9;9;5;10;9;10;70;23;24;23
55;M;37;0	82;1983	12;0	88;1918;0	88;0	88;0	88;1913	86;1624	71;2215	43;0	89;0	91;0	88;0	97;1268	28;1238	34;1093	54;1200	42;0	88;0	73;0	78;0	78;1261	66;1334	02;1415	12;1258	38;0	73;3219	34;0	6;0	5;1;0	9;0	6;0	8;3913	17;3064	78;4175	4;2584	3;3451	83;2894	75;0	96;2028	78;1;0	92;0	96;1720	08;2341	32;2051	96;41;42;14;14;14;57;58;56;62;56;47;50;50;44;6;9;5;10;6;8;69;24;22;23
56;M;32;0	92;2075	89;0	94;2123	31;0	94;0	94;0	94;2318	6;2019	67;2031	67;0	97;1;0	97;0	97;999	68;901	84;891	4;945	37;0	8;0	81;0	77;0	92;1070	43;1091	81;1100	65;1079	59;0	78;2300	64;0	9;0	4;0	9;0	8;0	8;0	9;2629	56;2298	13;2325	75;2129	67;2347	5;2092	11;0	96;2504	67;1;0	88;1;2243	71;2420	71;2839	08;46;45;15;15;15;62;64;62;62;51;52;49;59;47;9;8;4;9;8;9;69;24;21;24
57;F;28;0	74;1725	95;0	92;1474	84;0	88;0	94;0	94;1812	57;1219	07;1415	4;0	98;0	94;0	98;0	97;969	1;848	97;934	35;857	73;0	72;0	7;0	75;0	91;1127	26;1102	98;1019	79;1054	45;0	9;1715	85;1;0	7;1;0	9;0	9;0	9;1619	7;1711	67;2037	71;1408	5;1816	22;1817	67;0	99;1212	89;1;0	96;1;1015	13;1453	3;1180	25;37;44;14;15;15;63;60;63;62;46;45;48;58;54;10;9;7;10;9;9;71;24;23;24
58;M;31;0	78;1471	77;0	83;1541	4;0	88;0	94;0	69;1601	86;1415;1636	82;0	78;0	89;0	86;0	88;704	58;765	12;746	85;669	02;0	69;0	59;0	78;0	78;991	89;898	55;847	42;923	52;0	75;2364	6;1;0	5;1;0	6;0	6;0	8;2530	4;3042;2442	8;1634	8;3101	33;1960	13;0	92;1384	44;0	96;0	79;1;1245	04;1410	21;1497	63;39;40;14;15;11;50;57;55;56;44;38;50;50;45;10;6;5;10;6;8;66;23;19;24
